# Supplementary material for: Comparison of 7-Year, Real-World Clinical Outcomes between Drug-Coated Balloon Angioplasty versus Drug-Eluting Stent Implantation in Patients with Drug-Eluting Stent In-Stent Restenosis
Source: J Clin Med. 2023 Jun 24;12(13):4246. doi: 10.3390/jcm12134246 (PMC10342484; doi:10.3390/jcm12134246)
Supplement: Supplementary file 1 [file jcm-12-04246-s001.zip]

Archive with 1 entries (1 files):
- jcm-2436337-supplementary.pdf
